# Supplementary material for: Rapid Adjustments in Thermal Tolerance and the Metabolome to Daily Environmental Changes – A Field Study on the Arctic Seed Bug Nysius groenlandicus
Source: Front Physiol. 2022 Feb 16;13:818485. doi: 10.3389/fphys.2022.818485 (PMC8889080; doi:10.3389/fphys.2022.818485)
Supplement: Supplementary file 2 [file Data_Sheet_2.xlsx]

## Sheet: Final_concentrations_only
sample_ID	collection_date	collection_day	collection_time_exact	collection_time	mass	Lactic Acid	Alanine	Valine	Leucine	Phosphoric Acid	Glycerol	Isoleucine	Proline	Glycine	Succinic Acid	Glyceric Acid	Fumaric Acid	Serine	Threonine	Malic Acid	Citrulline	Glutamic Acid	Phenylamine	Arabitol	Adonitol	Glycerol 3 Phosphate	Ornithine	Citric Acid	Fructose 1	Glucose 1	Lysine	Galactose 2	Tyrosine	Inositol	Glucose 6 Phosphate	Trehalose
1A1.D	2018-08-22	1	08:51:00	1	4.63	2.86804	11.4207	7.09765	10.8142	103.775	12.8514	2.77612	49.8308	1.23737	2.34363	1.2772	0.850749	6.75494	5.61499	3.04449	4.17811	25.7723	3.12721	0.934043	0.57924	7.50779	0.837156	12.718	0.833877	2.91753	7.86357	2.48916	25.2155	11.972	2.0389	2.69282
1A2.D	2018-08-22	1	08:51:00	1	4.69	2.31484	13.2891	7.45029	9.60867	80.0571	12.7378	2.26542	24.1795	1.10745	2.10575	1.26397	0.835119	5.68825	4.24828	3.31977	5.40096	23.2005	3.16965	0.955055	0.852627	6.35563	0.79342	13.0949	4.33332	3.31293	3.20484	4.21578	21.0332	10.5924	1.60483	4.57182
2A1.D	2018-08-22	1	08:51:00	1	5.07	2.35172	14.0722	7.10362	12.8731	88.0121	11.921	3.79955	41.5132	1.43922	2.24446	1.18105	0.775036	7.42906	5.50369	3.18076	6.28514	25.3659	3.50954	0.922349	0.65229	7.55591	0.766876	12.271	0.706201	2.93085	7.27702	3.4505	28.1172	13.7426	1.61465	4.85538
2A2.D	2018-08-22	1	08:51:00	1	4.88	2.25083	16.8064	5.22301	11.5631	90.0395	14.0279	3.20004	49.2988	1.09351	2.69932	1.25797	0.795436	7.09161	4.58097	7.07075	8.84996	27.6188	4.27297	0.788391	0.57533	6.98703	0.759725	23.057	2.00601	1.84522	5.37633	1.4334	24.4963	14.1493	1.74788	4.52715
3A1.D	2018-08-22	1	08:51:00	1	5.05	2.28579	11.4159	4.20316	7.04528	78.2853	7.30328	1.40047	13.8336	0.886301	2.04064	1.17534	0.785032	5.63089	4.03397	2.50426	6.98247	24.6136	3.08012	0.829147	0.631384	6.89478	0.737875	12.522	2.60232	1.47274	4.20684	3.86928	20.8574	10.7495	1.32264	2.69505
3A2.D	2018-08-22	1	08:51:00	1	4.46	1.85496	13.868	3.44143	6.12015	90.1766	6.1593	1.82163	18.5757	1.07767	2.19229	1.31808	0.874325	4.73421	3.59757	2.81628	7.81199	28.5078	3.41417	0.915168	0.6698	6.30928	0.883419	14.0765	1.63458	1.30525	5.65862	1.20368	23.3405	13.0399	0.955372	1.39502
4A1.D	2018-08-22	1	08:51:00	1	3.79	5.12381	18.5588	5.82545	4.27413	72.9345	4.29571	1.67443	10.3677	1.03926	1.83256	1.51156	1.02724	3.83368	3.16023	1.46411	6.08664	16.944	2.40646	1.15179	1.02146	5.15696	0.976646	8.65626	0.984966	0.669032	1.16319	0.210388	19.4704	10.8041	1.63916	7.03969
4A2.D	2018-08-22	1	08:51:00	1	3.92	2.18172	15.268	4.1509	8.81379	95.3822	7.6749	2.53543	17.6157	1.37465	2.23282	1.47762	1.00918	6.43138	4.47337	3.32316	5.8679	14.5316	2.41658	1.06227	0.925508	6.6682	0.962855	12.0251	3.05382	1.72547	3.88899	2.46033	27.3579	14.0093	1.54765	5.20195
5B1.D	2018-08-22	1	12:22:00	2	4.37	3.21498	12.0535	5.03793	7.62368	99.2544	8.71799	2.55932	60.3272	1.27383	2.39138	1.34543	0.891673	5.09103	3.91418	1.69472	7.65107	31.2777	2.87357	0.972391	0.740616	5.50429	0.83722	16.7732	3.03345	1.08854	6.03757	0.571503	25.7314	16.8568	1.65459	1.3577
5B2.D	2018-08-22	1	12:22:00	2	5.16	2.76999	15.4965	3.44141	5.51953	79.2847	8.75627	2.11659	34.2321	1.19384	2.6172	1.14798	0.750378	5.96841	3.55085	4.37843	5.89234	27.1845	2.49701	0.967866	0.643128	5.28315	0.76425	19.9662	0.824215	0.601424	2.86632	0.386458	17.2182	11.1141	2.6398	4.78383
6B1.D	2018-08-22	1	12:22:00	2	4.53	3.56951	10.8105	5.95756	11.2954	95.8645	13.7107	2.84299	41.0811	1.02042	2.20789	1.30826	0.862033	6.39506	4.26312	2.87542	8.50887	28.3996	4.18151	0.836444	0.677728	6.47533	0.82545	15.6617	0.418841	0.990185	5.57845	0.863828	30.3301	19.0555	1.40421	1.13574
6B2.D	2018-08-22	1	12:22:00	2	5.27	1.44053	9.12407	2.38383	4.989	42.1585	5.45591	1.58072	21.0925	0.761459	1.17456	1.06974	0.783808	3.40292	2.11589	2.46228	4.65771	11.9135	2.09745	0.688053	0.572118	3.9994	0.69941	11.7924	1.0766	0.534108	1.04981	0.243598	12.2807	8.18666	0.925116	1.44228
7B1.D	2018-08-22	1	12:22:00	2	3.92	1.99224	12.9003	2.58957	3.43766	64.6359	4.30942	1.66779	24.18	1.15524	1.91878	1.45201	1.00448	4.95474	2.54683	1.75547	7.13836	16.3169	2.12577	1.0387	0.897582	4.16317	0.920855	10.078	0.816842	1.00294	0.529309	0.531957	18.0751	7.68432	1.93695	4.17084
7B2.D	2018-08-22	1	12:22:00	2	3.44	2.75685	15.2621	4.21389	3.50926	97.3689	3.43372	1.81714	16.865	1.18128	1.95997	1.61261	1.12625	4.53228	3.53687	1.92781	9.49008	23.1738	2.42313	1.03062	0.939767	4.60698	1.09826	10.7709	0.579462	0.953093	3.28553	0.527564	18.4442	11.7611	1.72471	3.17485
8B1.D	2018-08-22	1	12:22:00	2	3.77	2.10701	14.1533	4.79145	7.63727	95.0507	5.4411	2.35024	26.4603	1.31124	2.44079	1.52285	1.03245	7.18229	4.79784	2.99914	10.0806	26.2691	3.32982	1.04638	0.847926	6.93307	1.01992	12.5382	0.698801	0.50069	4.7574	0.415639	20.4086	21.8603	1.85771	1.93588
8B2.D	2018-08-22	1	12:22:00	2	3.77	2.69455	13.412	3.54321	7.09981	86.7583	6.23121	1.65509	13.4307	1.02641	1.90695	1.53446	1.03932	5.78822	3.89024	0.654589	10.1859	23.4685	3.08681	1.10338	0.963605	6.83177	0.960987	10.0869	0.295385	0.15078	3.98723	0.21152	23.1946	15.478	1.43775	1.2461
9C1.D	2018-08-22	1	16:22:00	3	4.55	5.52831	17.1731	6.92	9.47016	119.821	11.8084	2.72366	41.2938	1.33367	2.62413	1.29169	0.858587	5.19067	5.3145	4.54499	7.62543	28.1586	2.90016	0.948178	0.6582	8.2164	0.987534	16.4604	1.62138	3.20771	12.0868	3.70584	22.9497	14.7936	1.98391	3.47172
9C2.D	2018-08-22	1	16:22:00	3	4.21	3.76352	13.5494	4.90095	5.95873	91.8078	8.9396	2.251	42.4148	1.0728	2.24493	1.3777	0.923352	6.8235	4.55608	3.33567	7.68835	26.5862	2.45757	1.00562	0.692259	7.18307	0.908665	15.6625	0.404245	0.489492	8.41374	0.198599	16.028	13.436	1.89755	1.35899
10C1.D	2018-08-22	1	16:22:00	3	4.1	2.3766	9.05259	2.67606	4.95244	75.881	5.67627	2.03382	40.6618	1.14177	2.00429	1.40732	0.94808	3.77283	3.18056	3.4826	7.81095	24.4117	2.66611	0.862888	0.64759	5.90775	0.926949	12.8052	1.67748	1.18574	4.96511	0.169756	16.8417	12.8464	1.41529	1.20462
10C2.D	2018-08-22	1	16:22:00	3	4.76	2.28816	11.9229	2.62901	6.02476	80.6713	5.78939	1.96207	46.1642	1.0474	2.05357	1.21978	0.822076	6.17031	3.74252	1.99064	7.62881	22.906	2.60575	0.88021	0.614786	6.94017	0.819202	12.7873	0.437055	0.0861429	5.57374	0.164313	19.8341	12.2777	1.30054	0.808166
11C1.D	2018-08-22	1	16:22:00	3	3.22	7.12039	15.5869	3.04031	3.60075	105.02	4.50696	2.24224	30.6918	1.46333	2.8351	1.83534	1.2159	5.4531	3.62784	5.76616	10.4911	21.1423	2.6892	3.22033	3.36343	6.1942	1.2758	19.2683	2.91526	2.16042	5.47477	1.2089	19.9327	18.7151	1.93121	9.40212
11C2.D	2018-08-22	1	16:22:00	3	3.41	3.22387	15.1638	6.912	7.46595	97.2517	8.8869	2.87314	26.7022	1.32626	2.59623	1.67615	1.15006	4.426	4.28283	4.86373	10.5749	20.2703	3.0954	1.74066	1.66401	6.21615	1.0995	13.3415	1.6044	1.78911	6.15713	1.44647	27.981	15.0066	2.17067	6.38642
12C1.D	2018-08-22	1	16:22:00	3	3.89	4.34286	18.1615	3.6825	5.71416	82.398	5.15556	2.26933	25.426	1.1755	2.25369	1.44477	0.996	5.05492	3.54053	2.25976	8.09651	20.7185	2.77663	1.01028	0.865581	5.75143	0.956514	13.9703	4.39049	0.926715	5.22186	1.98697	33.0822	14.2463	1.35725	5.17379
12C2.D	2018-08-22	1	16:22:00	3	4.43	3.26298	12.3826	3.76603	5.84943	77.4305	5.32624	2.10536	25.5898	1.13339	2.28984	1.29442	0.886016	6.53952	3.85681	2.85051	11.2257	25.0571	2.55221	0.835361	0.676625	6.37213	0.858907	12.9832	0.331415	0.0683228	6.50808	1.30742	19.9283	13.7291	1.07625	1.68939
13D1.D	2018-08-22	1	20:20:00	4	4.38	2.30238	9.93239	6.23462	5.62747	80.8989	7.13392	1.97908	31.0577	1.13881	1.70918	1.28087	0.892027	6.21036	4.1681	3.08332	6.82627	29.718	3.20873	0.846616	0.710089	5.8472	0.846445	13.942	0.342308	2.00392	4.73936	2.47134	23.6899	14.8953	1.56967	1.55149
13D2.D	2018-08-22	1	20:20:00	4	5.24	3.39293	15.3985	5.60932	5.52523	72.7914	8.60126	2.34544	50.2749	1.15565	1.57907	1.12367	0.741601	5.88901	3.4491	2.78892	7.56062	28.2019	2.85342	0.792063	0.573584	4.99008	0.719926	11.5011	0.415385	2.95398	4.91101	3.45657	23.268	9.09383	1.46016	2.69479
14D1.D	2018-08-22	1	20:20:00	4	4	2.13221	12.2947	4.92607	10.6418	93.564	10.2824	3.00411	32.6007	1.25714	1.83801	1.45982	0.975592	6.4186	4.67905	4.38805	7.99248	26.5903	3.13199	0.992482	0.742395	6.36131	0.93147	13.7598	1.86739	1.28312	3.78788	0.675555	24.5613	16.6219	2.03007	2.76986
14D2.D	2018-08-22	1	20:20:00	4	4.16	1.99312	10.5213	3.32371	7.95653	90.0305	5.95343	2.6266	31.4721	1.1885	1.83674	1.42915	0.941423	6.24536	4.23459	2.69407	8.29442	26.7605	2.7393	0.898673	0.756087	5.61456	0.942123	14.753	1.84818	2.25174	6.75522	2.63727	18.187	13.0773	1.89076	3.06208
15D1.D	2018-08-22	1	20:20:00	4	4.93	2.02796	12.7528	2.7431	7.31037	89.6636	6.0885	2.29773	42.2855	1.21073	1.56643	1.17943	0.79629	5.29521	4.04825	3.82447	7.80155	25.5724	2.81145	0.7717	0.591207	5.38196	0.768785	15.8287	1.56018	1.93351	4.71584	2.26723	24.1516	14.6547	1.80074	2.21095
15D2.D	2018-08-22	1	20:20:00	4	4.55	2.09995	13.4882	8.44451	11.2095	92.3772	7.94701	3.05292	28.1909	1.36826	1.61313	1.28148	0.86702	5.87017	4.4154	4.35546	9.08488	26.5409	3.56028	0.89969	0.669145	6.54449	0.896829	16.9243	1.89867	9.16602	9.75293	10.3437	38.0984	15.1775	2.15851	8.35785
16D1.D	2018-08-22	1	20:20:00	4	5.34	1.0803	6.97965	3.14123	7.2704	73.2663	5.77198	1.94465	23.7147	0.957854	1.43127	1.10261	0.738129	3.87483	3.11643	4.46647	5.2012	19.9695	2.45152	0.698955	0.582865	6.49853	0.70664	13.1299	4.92384	1.70668	4.81657	1.88643	23.3637	11.7136	1.43885	1.64717
16D2.D	2018-08-22	1	20:20:00	4	3.59	1.80804	10.0517	3.19175	6.78525	88.3874	5.22013	2.72118	28.6401	1.37833	1.61572	1.61434	1.08637	5.98732	4.33828	1.49575	7.18604	19.7239	2.35571	1.30447	0.829638	5.30454	1.04814	12.7198	0.358245	0.886153	5.38564	0.260591	30.2102	15.9643	1.45803	6.91949
17E1.D	2018-08-27	2	08:20:00	5	4.47	1.55174	10.4476	3.99567	8.18514	83.8545	8.14464	2.80717	44.103	1.3147	1.24652	1.32013	0.866638	6.79841	3.20915	1.80857	8.1311	34.0486	3.13514	0.861966	0.663497	4.6071	0.845644	13.7995	1.58343	1.63342	4.73546	1.82193	17.7492	11.7706	2.04134	1.40265
17E2.D	2018-08-27	2	08:20:00	5	3.62	1.54117	8.94531	3.9941	6.15128	63.3493	5.30701	2.19527	15.1224	1.06996	1.32363	1.55964	1.06977	4.22586	3.0098	1.22459	5.8866	19.5248	2.91123	0.930166	0.749693	3.91506	1.01219	8.95006	0.743312	4.33304	3.03552	5.4375	32.0276	7.64311	2.22054	6.1629
18E1.D	2018-08-27	2	08:20:00	5	5.18	2.27123	13.726	4.17909	4.79445	58.5528	4.8584	1.5748	15.8423	0.779641	1.27924	1.10818	0.757876	6.97219	3.81063	4.16994	7.65676	27.5309	3.64285	0.832431	0.735446	5.51304	0.715338	15.5674	0.988442	3.43884	5.82294	8.17728	25.9175	9.77756	1.85059	2.79186
18E2.D	2018-08-27	2	08:20:00	5	5.12	1.80805	15.5758	6.73912	7.71671	68.1368	6.87851	1.81054	18.8157	0.918996	1.47004	1.14333	0.768475	5.07278	3.03272	7.74303	9.16422	32.0657	3.88337	0.753498	0.592277	5.86212	0.732592	16.1891	4.33481	4.31643	5.23647	5.31485	22.4395	13.6614	1.81457	3.26776
19E1.D	2018-08-27	2	08:20:00	5	4.21	2.13256	31.6902	9.72955	7.44761	73.3053	8.3689	2.50689	23.0724	1.0749	1.4779	1.47705	0.920715	7.52926	3.48978	3.32704	5.3211	31.9323	3.20868	0.91081	0.652846	4.01419	0.926088	17.0027	3.73263	4.96725	5.08987	5.47387	18.0375	12.0634	1.77334	3.42834
19E2.D	2018-08-27	2	08:20:00	5	4.53	1.75099	17.7706	7.29447	11.1397	85.5446	15.1563	2.05852	24.3525	1.25185	1.46826	1.30437	0.857623	7.87649	4.81727	3.65019	7.66636	35.714	3.81362	0.851132	0.724285	5.01189	0.847457	21.278	1.0528	5.13107	5.4494	5.86687	27.2094	13.2893	2.16038	5.88654
20E1.D	2018-08-27	2	08:20:00	5	4.57	2.71311	8.97666	4.2452	8.26178	85.7657	10.6627	2.79647	61.7934	1.19594	1.5662	1.31067	0.847287	6.65989	3.30675	3.77219	8.72818	35.0632	3.32983	0.855138	0.653035	5.55802	0.843801	17.9663	2.30105	2.89638	3.12077	2.53297	18.214	14.7028	2.02789	4.3662
21F1.D	2018-08-27	2	12:39:00	6	4.62	1.97012	8.4609	6.06945	8.75096	79.7622	9.11796	2.37527	22.4448	1.05666	1.94581	1.27712	0.840565	3.67348	2.62169	4.43166	8.09712	25.0822	3.21614	0.837409	0.63689	4.89142	0.81611	11.689	0.275987	3.77449	3.57836	3.63438	18.56	11.5891	1.2659	2.05906
21F2.D	2018-08-27	2	12:39:00	6	4.3	2.18641	8.17047	3.82274	6.08888	81.4109	6.9272	1.84571	15.7746	1.05355	2.0005	1.36089	0.905644	4.22692	3.22537	2.93759	8.07453	23.2358	2.573	0.799563	0.663516	4.93686	0.862074	12.5431	0.542302	4.22152	5.19185	5.25998	17.6513	14.7936	1.33779	1.90424
22F1.D	2018-08-27	2	12:39:00	6	4.39	3.78476	6.92066	4.42191	12.1651	90.8878	14.3281	3.12321	49.607	1.23761	2.66699	1.36897	0.890535	5.59629	3.00156	3.70443	9.11708	26.1028	3.21028	0.823073	0.713699	4.90882	0.846991	14.7839	1.0183	2.49899	3.47261	4.04342	20.9917	10.6075	1.40906	1.41287
22F2.D	2018-08-27	2	12:39:00	6	5.27	2.73232	10.3584	4.3707	5.54097	73.1167	8.34311	2.18057	40.0525	1.08539	3.27203	1.14521	0.752419	5.97696	3.25771	4.22736	8.82558	26.7783	2.99082	0.718833	0.607218	6.5532	0.72522	12.3409	0.730247	2.89805	4.24004	3.30277	16.5467	8.14209	1.22557	1.64561
23F1.D	2018-08-27	2	12:39:00	6	4.75	2.33304	10.9386	9.85545	13.9647	85.8469	14.2478	3.61288	74.1299	1.30844	1.83789	1.23057	0.816587	6.45299	5.02072	4.72391	4.84828	22.6688	2.87327	0.949358	0.646964	5.60106	0.773684	13.4631	7.63515	7.0466	6.34317	7.629	26.9866	12.0329	1.47875	3.64566
23F2.D	2018-08-27	2	12:39:00	6	4.14	3.59464	11.978	9.30931	11.4496	104.108	13.0449	3.41102	47.1214	1.51002	2.34637	1.41122	0.941246	4.83599	4.82	5.29511	9.09721	28.6431	3.4525	1.0351	0.721696	5.42473	0.941833	13.0332	3.43027	6.2442	6.53488	7.00093	34.8475	15.6293	2.96075	4.24672
24F1.D	2018-08-27	2	12:39:00	6	3.53	2.56403	12.3114	7.57715	9.78107	110.925	9.75826	2.90566	29.2423	1.2199	1.85176	1.66327	1.10591	4.46365	4.45972	2.66655	9.88932	22.6489	3.05924	1.01754	0.842949	4.85146	1.06688	8.12609	1.86792	1.62648	4.64671	1.94188	19.1394	15.9031	1.49675	1.69774
24F2.D	2018-08-27	2	12:39:00	6	4.87	1.97049	8.17562	3.24503	6.33177	82.5003	14.2849	2.36091	56.3238	1.00755	2.57697	1.45002	0.800008	5.72795	3.41866	6.6522	7.29671	24.452	2.76199	1.01471	0.93138	6.24067	0.774283	18.381	1.14134	2.37317	4.01736	2.37989	17.1251	16.934	1.43921	2.46023
25G1.D	2018-08-27	2	16:29:00	7	4.11	2.46329	8.94293	4.55294	6.13431	87.4003	7.23632	2.1328	37.1778	1.29643	2.2268	1.40177	0.95135	6.51923	3.83938	3.18356	8.87796	25.1691	2.62939	0.870803	0.715898	5.12726	0.933482	9.34042	1.55329	5.12658	5.89153	6.6635	28.1348	11.009	1.12436	4.6532
25G2.D	2018-08-27	2	16:29:00	7	4.13	2.82405	7.62105	2.94274	4.98492	80.7335	4.87758	1.31687	15.7337	1.01134	1.79054	1.39447	0.940685	3.05157	2.52987	2.51896	8.31466	23.5146	2.46208	0.879857	0.685867	5.12516	0.898177	10.0162	1.29391	2.34792	2.37801	2.54303	20.0923	11.0731	1.68949	2.22949
26G1.D	2018-08-27	2	16:29:00	7	4.02	3.06338	8.29446	3.29038	6.42233	93.1243	9.03475	2.43143	32.2483	1.31131	2.73447	1.46085	0.981903	4.90343	3.82383	3.00594	8.18309	23.8179	2.89354	0.92441	0.728448	5.65599	0.923963	8.76038	0.593716	3.08141	3.94243	4.16492	24.458	14.8607	1.71539	1.909
26G2 2.D	2018-08-27	2	16:29:00	7	4.2	1.32548	10.292	2.3372	6.20817	83.9078	7.3204	2.12746	27.5117	1.31632	2.45549	1.42299	0.974436	5.00708	5.15885	4.12296	9.22959	24.0823	3.31403	0.918329	0.733386	7.07321	0.904821	10.5789	0.511621	1.97794	4.55601	2.47234	30.0198	13.319	1.45847	2.37791
27G1.D	2018-08-27	2	16:29:00	7	3.3	2.88878	12.5534	3.25945	5.54883	96.1597	8.2294	2.15626	40.8311	1.56285	2.09379	1.71975	1.17875	4.67619	4.17305	2.34501	8.91461	25.1309	2.70131	1.20228	1.03286	5.54743	1.15991	13.4999	0.513891	0.719	3.61757	0.382509	19.2746	15.2507	1.68837	1.68046
27G2.D	2018-08-27	2	16:29:00	7	3.69	3.62204	11.193	3.87959	5.51542	83.4651	8.28232	1.62067	19.6518	1.11045	1.76263	1.55665	1.05718	5.34945	3.18407	2.21883	8.77679	25.3604	2.51526	0.962333	0.758187	5.86553	1.04678	10.3884	1.44527	0.510203	1.62785	0.320301	13.5477	15.3848	2.2093	1.46569
28G1.D	2018-08-27	2	16:29:00	7	3.57	2.71059	8.32782	4.52083	3.86243	63.4229	5.91735	2.2662	37.9966	1.44149	2.37896	1.65416	1.09586	5.25135	3.23042	6.0839	8.2788	21.0507	2.63941	1.14731	0.995882	5.86804	1.02004	16.0277	1.25518	6.07623	4.12962	16.0984	31.8175	14.5818	3.54852	12.692
29H1.D	2018-08-27	2	20:25:00	8	4.2	2.73019	7.97255	2.46699	3.76077	69.2311	3.5858	1.66501	17.8649	0.976014	2.31467	1.37888	0.929643	4.06613	2.26456	1.29309	6.45907	21.8916	2.30548	0.895336	0.7553	4.94133	0.8769	13.401	5.26781	3.84975	3.49746	4.98365	15.4388	9.13038	1.26729	1.62248
29H2.D	2018-08-27	2	20:25:00	8	3.88	2.12156	9.54168	4.9686	8.62136	90.0365	7.14336	2.88349	28.8902	1.28095	2.36645	1.46684	1.00435	4.30934	3.22819	4.18416	6.35128	19.3052	2.58691	0.884204	0.718778	5.34082	0.951	12.2854	6.26826	7.43047	4.11112	10.7644	44.768	10.6582	1.3644	12.8085
30H1.D	2018-08-27	2	20:25:00	8	3.63	5.87069	10.5037	3.9185	5.21881	95.7506	8.44897	2.80531	23.0818	1.41782	3.4045	1.66805	1.06921	4.0895	3.01302	5.22919	9.40167	22.5684	2.90485	1.10231	0.79619	5.49488	1.02871	14.0292	6.21292	12.2277	5.24474	12.9713	23.2973	10.5374	1.20815	5.70499
30H2 2.D	2018-08-27	2	20:25:00	8	4.43	1.96495	14.5298	4.24253	6.12883	89.0743	11.2593	2.44616	50.5554	1.26131	3.44423	1.36222	0.93516	7.29409	4.36959	4.33328	11.646	31.4417	3.36394	0.806336	0.647065	7.76027	0.858393	13.9201	7.72139	5.85001	6.17401	5.22003	28.764	9.25392	1.26466	2.21129
31H1.D	2018-08-27	2	20:25:00	8	4.08	2.52372	12.246	3.29649	6.71193	90.2046	11.3754	2.50471	39.1274	1.40417	2.42357	1.4509	0.951184	6.23191	3.65912	4.13564	9.72937	26.2534	3.00831	0.879449	0.740294	5.96201	0.919346	15.3846	2.91992	5.55496	7.12137	6.77971	27.8707	14.2183	2.23802	3.69956
31H2.D	2018-08-27	2	20:25:00	8	4.4	2.8394	10.9453	2.50008	6.42493	88.891	11.9037	2.22333	47.611	1.18357	2.14441	1.32388	0.891082	6.02284	3.59714	2.88197	8.90716	28.6639	3.06965	0.985555	0.678082	5.21448	0.875823	13.3419	8.63167	4.20937	4.51628	4.3361	19.2124	10.8066	2.11499	3.83365
32H1.D	2018-08-27	2	20:25:00	8	4.47	2.54228	5.40834	4.80652	8.79207	78.8611	12.7796	2.3705	42.3975	1.23322	2.3474	1.32003	0.873926	5.20665	3.05245	2.03519	7.96273	26.5427	2.58416	0.789362	0.653953	4.45413	0.824886	8.82283	1.09473	1.39244	5.00999	3.82732	19.5205	8.99604	1.34662	1.46939
32H2.D	2018-08-27	2	20:25:00	8	4.01	2.61125	11.6454	5.50511	7.44894	86.6183	14.6507	2.76667	32.2299	1.30939	2.54753	1.5135	0.978479	5.39855	3.28316	7.70143	7.39833	20.565	2.96452	1.06363	0.919459	5.10609	0.92394	13.973	5.59423	10.4126	5.31588	11.9951	24.7716	14.6897	1.67865	11.5899
