# Supplementary material for: Rapid Adjustments in Thermal Tolerance and the Metabolome to Daily Environmental Changes – A Field Study on the Arctic Seed Bug Nysius groenlandicus
Source: Front Physiol. 2022 Feb 16;13:818485. doi: 10.3389/fphys.2022.818485 (PMC8889080; doi:10.3389/fphys.2022.818485)
Supplement: Supplementary file 3 [file Data_Sheet_3.xlsx]

## Sheet: Ark1
1-way ANOVA	Day 4							Day 5
Lactic_acid	Df	Sum sq	Mean sq	F value	Pr(>F)				Df	Sum sq	Mean sq	F value	Pr(>F)
Time of day	3	1.5645	0.5215	4.8046	0.008008	**		TRT	3	0.5419	0.180633	2.2496	0.1063
Residuals	28	3.0392	0.10854					Residuals	26	2.0877	0.080297
Alanine	Df	Sum sq	Mean sq	F value	Pr(>F)				Df	Sum sq	Mean sq	F value	Pr(>F)
Time of day	3	0.27911	0.093037	2.1612	0.1149			TRT	3	0.73556	0.245188	2.6892	0.06708	.
Residuals	28	1.20538	0.043049					Residuals	26	2.37059	0.091177
Valine	Df	Sum sq	Mean sq	F value	Pr(>F)				Df	Sum sq	Mean sq	F value	Pr(>F)
Time of day	3	0.5321	0.17735	1.4098	0.2607			TRT	3	1.3478	0.44928	3.8538	0.02091	*
Residuals	28	3.5225	0.1258					Residuals	26	3.0311	0.11658
Leucine	Df	Sum sq	Mean sq	F value	Pr(>F)				Df	Sum sq	Mean sq	F value	Pr(>F)
Time of day	3	0.7468	0.24892	2.2001	0.1102			TRT	3	0.93243	0.310809	4.0458	0.01739	*
Residuals	28	3.1679	0.11314					Residuals	26	1.9974	0.076823
Phosphoric_acid	Df	Sum sq	Mean sq	F value	Pr(>F)				Df	Sum sq	Mean sq	F value	Pr(>F)
Time of day	3	0.06305	0.021017	0.6149	0.6111			TRT	3	0.14057	0.046857	2.6207	0.07202	.
Residuals	28	0.95709	0.034182					Residuals	26	0.46487	0.01788
Glycerol	Df	Sum sq	Mean sq	F value	Pr(>F)				Df	Sum sq	Mean sq	F value	Pr(>F)
Time of day	3	0.5392	0.17973	1.3107	0.2905			TRT	3	0.7805	0.26018	2.1062	0.1238
Residuals	28	3.8395	0.13713					Residuals	26	3.2118	0.12353
											:
Isoleucine	Df	Sum sq	Mean sq	F value	Pr(>F)				Df	Sum sq	Mean sq	F value	Pr(>F)
Time of day	3	0.15721	0.052404	0.9843	0.4143			TRT	3	0.37251	0.124169	2.7381	0.06377	.
Residuals	28	1.49072	0.05324					Residuals	26	1.17906	0.045349
Proline	Df	Sum sq	Mean sq	F value	Pr(>F)				Df	Sum sq	Mean sq	F value	Pr(>F)
Time of day	3	0.6314	0.21048	1.1726	0.3378			TRT	3	0.6614	0.22048	1.0921	0.37
Residuals	28	5.026	0.1795					Residuals	26	5.2489	0.20188
Glycine	Df	Sum sq	Mean sq	F value	Pr(>F)				Df	Sum sq	Mean sq	F value	Pr(>F)
Time of day	3	0.04385	0.014615	0.7146	0.5515			TRT	3	0.13642	0.045475	2.1198	0.122
Residuals	28	0.57266	0.020452					Residuals	26	0.55775	0.021452
Succinic_acid	Df	Sum sq	Mean sq	F value	Pr(>F)				Df	Sum sq	Mean sq	F value	Pr(>F)
Time of day	3	0.57128	0.19043	7.7251	0.0006528	***		TRT	3	1.54519	0.51506	18.253	1.399e-06	***
Residuals	28	0.69021	0.02465					Residuals	26	0.73368	0.02822
Glyceric_acid	Df	Sum sq	Mean sq	F value	Pr(>F)				Df	Sum sq	Mean sq	F value	Pr(>F)
Time of day	3	0.0502	0.016732	0.9926	0.4106			TRT	3	0.083568	0.027856	2.71	0.06565	.
Residuals	28	0.47199	0.016857					Residuals	26	0.267255	0.010279
Fumaric_acid	Df	Sum sq	Mean sq	F value	Pr(>F)				Df	Sum sq	Mean sq	F value	Pr(>F)
Time of day	3	0.06463	0.021544	1.2101	0.3243			TRT	3	0.12967	0.043224	4.4009	0.01244	*
Residuals	28	0.49852	0.017804					Residuals	26	0.25537	0.009822
Serine	Df	Sum sq	Mean sq	F value	Pr(>F)				Df	Sum sq	Mean sq	F value	Pr(>F)
Time of day	3	0.05183	0.017275	0.4033	0.7518			TRT	3	0.29029	0.096765	2.0692	0.1288
Residuals	28	1.19949	0.042839					Residuals	26	1.21586	0.046764
Threonine	Df	Sum sq	Mean sq	F value	Pr(>F)				Df	Sum sq	Mean sq	F value	Pr(>F)
Time of day	3	0.20233	0.067442	1.7257	0.1845			TRT	3	0.06158	0.020527	0.4735	0.7034
Residuals	28	1.09424	0.03908					Residuals	26	1.12724	0.043355
Malic_acid	Df	Sum sq	Mean sq	F value	Pr(>F)				Df	Sum sq	Mean sq	F value	Pr(>F)
Time of day	3	1.2187	0.40625	2.0671	0.1272			TRT	3	0.3804	0.12682	0.5726	0.6381
Residuals	28	5.5028	0.19653					Residuals	26	5.7582	0.22147
Citrulline	Df	Sum sq	Mean sq	F value	Pr(>F)				Df	Sum sq	Mean sq	F value	Pr(>F)
Time of day	3	0.45316	0.151055	3.2427	0.03685	*		TRT	3	0.09637	0.032124	0.9123	0.4486
Residuals	28	1.30431	0.046583					Residuals	26	0.91549	0.035211
Glutamic_acid	Df	Sum sq	Mean sq	F value	Pr(>F)				Df	Sum sq	Mean sq	F value	Pr(>F)
Time of day	3	0.05749	0.019164	0.3806	0.7677			TRT	3	0.2559	0.085301	4.034	0.01759	*
Residuals	28	1.40993	0.050355					Residuals	26	0.54978	0.021145
Phenylalanine	Df	Sum sq	Mean sq	F value	Pr(>F)				Df	Sum sq	Mean sq	F value	Pr(>F)
Time of day	3	0.09595	0.031985	1.1015	0.365			TRT	3	0.20032	0.066774	5.9448	0.003152	**
Residuals	28	0.81304	0.029037					Residuals	26	0.29204	0.011232
Arabitol	Df	Sum sq	Mean sq	F value	Pr(>F)				Df	Sum sq	Mean sq	F value	Pr(>F)
Time of day	3	0.34919	0.116395	1.5734	0.2179			TRT	3	0.069	0.023001	1.6591	0.2002
Residuals	28	2.07135	0.073977					Residuals	26	0.36045	0.013864
Adonitol	Df	Sum sq	Mean sq	F value	Pr(>F)				Df	Sum sq	Mean sq	F value	Pr(>F)
Time of day	3	0.4789	0.15963	1.3368	0.2823			TRT	3	0.09984	0.03328	1.9033	0.1539
Residuals	28	3.3435	0.11941					Residuals	26	0.45462	0.017485
Glycerol_3P	Df	Sum sq	Mean sq	F value	Pr(>F)				Df	Sum sq	Mean sq	F value	Pr(>F)
Time of day	3	0.25277	0.084257	3.8719	0.01959			TRT	3	0.09716	0.032388	1.636	0.2053
Residuals	28	0.60931	0.021761			*		Residuals	26	0.51473	0.019797
Ornithine	Df	Sum sq	Mean sq	F value	Pr(>F)				Df	Sum sq	Mean sq	F value	Pr(>F)
Time of day	3	0.10898	0.036327	1.9595	0.143			TRT	3	0.10859	0.036198	3.3069	0.03578	*
Residuals	28	0.51908	0.018538					Residuals	26	0.2846	0.010946
Citric_acid	Df	Sum sq	Mean sq	F value	Pr(>F)				Df	Sum sq	Mean sq	F value	Pr(>F)
Time of day	3	0.06358	0.021194	0.4824	0.6972			TRT	3	0.39313	0.131042	2.6357	0.0709	.
Residuals	28	1.2301	0.043932					Residuals	26	1.29267	0.049718
Fructose	Df	Sum sq	Mean sq	F value	Pr(>F)				Df	Sum sq	Mean sq	F value	Pr(>F)
Time of day	3	2.5304	0.84345	1.1962	0.3292			TRT	3	11.594	3.8647	6.5631	0.001884	**
Residuals	28	19.7431	0.70511					Residuals	26	15.31	0.5889
Glucose	Df	Sum sq	Mean sq	F value	Pr(>F)				Df	Sum sq	Mean sq	F value	Pr(>F)
Time of day	3	9.9916	3.3305	4.0946	0.01575			TRT	3	3.3953	1.1318	2.6308	0.07126	.
Residuals	28	22.7752	0.8134			*		Residuals	26	11.1851	0.4302
Lysine	Df	Sum sq	Mean sq	F value	Pr(>F)				Df	Sum sq	Mean sq	F value	Pr(>F)
Time of day	3	3.2905	1.09684	3.4044	0.03126			TRT	3	0.54995	0.183318	2.0671	0.1291
Residuals	28	9.0211	0.32218			*		Residuals	26	2.30577	0.088683
Galactose	Df	Sum sq	Mean sq	F value	Pr(>F)				Df	Sum sq	Mean sq	F value	Pr(>F)
Time of day	3	12.69	4.2299	4.2992	0.01292			TRT	3	4.51	1.50333	2.248	0.1065
Residuals	28	27.549	0.9839			*		Residuals	26	17.387	0.66873
Tyrosine	Df	Sum sq	Mean sq	F value	Pr(>F)				Df	Sum sq	Mean sq	F value	Pr(>F)
Time of day	3	0.24024	0.080079	1.5882	0.2144			TRT	3	0.09758	0.032527	0.4059	0.75
Residuals	28	1.4118	0.050421					Residuals	26	2.08352	0.080135
Inositol	Df	Sum sq	Mean sq	F value	Pr(>F)				Df	Sum sq	Mean sq	F value	Pr(>F)
Time of day	3	0.09638	0.032127	0.5829	0.6311			TRT	3	0.22211	0.074037	1.7025	0.191
Residuals	28	1.54312	0.055111					Residuals	26	1.13064	0.043486
Glucose_6P	Df	Sum sq	Mean sq	F value	Pr(>F)				Df	Sum sq	Mean sq	F value	Pr(>F)
Time of day	3	0.05096	0.016986	0.2953	0.8285			TRT	3	0.38818	0.129393	1.8794	0.1579
Residuals	28	1.61067	0.057524					Residuals	26	1.79007	0.068849
Trehalose	Df	Sum sq	Mean sq	F value	Pr(>F)				Df	Sum sq	Mean sq	F value	Pr(>F)
Time of day	3	1.4615	0.48718	1.1037	0.3641			TRT	3	1.5651	0.52171	1.2512	0.3116
Residuals	28	12.359	0.44139					Residuals	26	10.8409	0.41696
